# Supplementary material for: Transforming Growth Factor-β Activated Kinase 1 (Tak1) Is Activated in Hepatocellular Carcinoma, Mediates Tumor Progression, and Predicts Unfavorable Outcome
Source: Cancers (Basel). 2022 Jan 15;14(2):430. doi: 10.3390/cancers14020430 (PMC8774263; doi:10.3390/cancers14020430)
Supplement: Supplementary file 1 [file cancers-14-00430-s001.zip]

Archive with 2 entries (2 files):
- cancers-1558872-Figures S1-S4.pdf
- cancers-1558872-Tables S1 and S2.pdf
